# Supplementary material for: Effects of Au Addition on the Performance of Thermal Electronic Noses Based on Porous Cu2O–SnO2 Nanospheres
Source: Nanomaterials (Basel). 2024 Dec 22;14(24):2052. doi: 10.3390/nano14242052 (PMC11677366; doi:10.3390/nano14242052)
Supplement: Supplementary file 1 [file nanomaterials-14-02052-s001.zip]

Archive with 1 entries (1 files):
- nanomaterials-3380764-supplementary.pdf
